# Supplementary material for: Exploring the Mystery of the Tetrahydrobiopterin Synthetic Defect Lethal Mutant leml from Birth to Death in the Silkworm Bombyx mori
Source: Int J Mol Sci. 2022 Oct 11;23(20):12083. doi: 10.3390/ijms232012083 (PMC9603568; doi:10.3390/ijms232012083)
Supplement: Supplementary file 1 [file ijms-23-12083-s001.zip]

Archive with 1 entries (1 files):
- ijms-1953552-supplementary.pdf
